# Supplementary material for: Comparative Exergy and Environmental Assessment of the Residual Biomass Gasification Routes for Hydrogen and Ammonia Production
Source: Entropy (Basel). 2023 Jul 22;25(7):1098. doi: 10.3390/e25071098 (PMC10378585; doi:10.3390/e25071098)
Supplement: Supplementary file 1 [file entropy-25-01098-s001.zip]

Archive with 1 entries (1 files):
- entropy-2440225-supplementary.pdf
